# Supplementary material for: Insight into the bioactivity and action mode of betulin, a candidate aphicide from plant metabolite, against aphids
Source: eLife. 2025 Nov 3;14:RP107598. doi: 10.7554/eLife.107598 (PMC12582564; doi:10.7554/eLife.107598)
Supplement: Figure 3—source data 3. [file elife-107598-fig3-data3.zip]

Archive with 3 entries (3 files):
- MpGABR.Tif
- Stain Free.Tif
- GAPDH.tif
