# Supplementary material for: Insight into the bioactivity and action mode of betulin, a candidate aphicide from plant metabolite, against aphids
Source: eLife. 2025 Nov 3;14:RP107598. doi: 10.7554/eLife.107598 (PMC12582564; doi:10.7554/eLife.107598)
Supplement: Figure 7—source data 3. [file elife-107598-fig7-data3.zip]

Archive with 1 entries (1 files):
- MpGABR mutations.Tif
